# Supplementary material for: Genetic analysis of the Drosophila ESCRT-III complex protein, VPS24, reveals a novel function in lysosome homeostasis
Source: PLoS One. 2021 May 6;16(5):e0251184. doi: 10.1371/journal.pone.0251184 (PMC8101729; doi:10.1371/journal.pone.0251184)
Supplement: S1 Table. Numerical data — (XLSX) [file pone.0251184.s011.xlsx]

## Sheet: vps24 7d 38C 5min
	Data for Figures 1, 2 and S1
	Behavior Test
	Time for 50% paralysis (min) at 38°C
																vps24[1]/Df			vps24[1]/Df			vps24[1]/Df
	WT			748/Df			748/+			748/P in vps24			vps24 P/Df			VPS24 in neuron			VPS24 in muscle			VPS24 in glia
	Group#	min		Group#	min		Group#	min		Group#	min		Group#	min		Group#	min		Group#	min		Group#	min
	1	5		1	2.05		1	5		1	2.1		1	1.76667		1	5		1	1.98333		1	1.7
	2	5		2	1.85		2	5		2	1.61667		2	1.36667		2	5		2	2.05		2	1.73333
	3	5		3	1.88333		3	5		3	1.71667		3	1.95		3	5		3	2.1		3	2.21667
	4	5		4	0.95		4	5		4	1.73333		4	1.83333		4	5		4	1.63333		4	1.71667
	5	5		5	1.93333		5	5		5	1.36667		5	1.81667		5	5		5	1.96667		5	1.78333
	mean	5		mean	1.73333		mean	5		mean	1.70667		mean	1.74667		mean	5		mean	1.94667		mean	1.83
	SD	0		SD	0.44441		SD	0		SD	0.264207		SD	0.222798		SD	0		SD	0.183106		SD	0.218391
	n	5		n	5		n	5		n	5		n	5		n	5		n	5		n	5
	SEM	0		SEM	0.198746		SEM	0		SEM	0.118157		SEM	0.0996382		SEM	0		SEM	0.0818875		SEM	0.0976672

## Sheet: vps24 RT-PCR
	Data for Figure S2
	vps24 RT-PRC
	+/Df			vps24[1]/Df			vps24 P/Df
	Prep#	ΔCt		Prep#	ΔCt		Prep#	ΔCt
	1	0.728325		1	0.790562		1	0.299778
	2	1.0554		2	1.0423		2	0.314872
	3	1.1928		3	1.31448		3	0.473937
	4	1.02347		4	1.11898		4	0.592896
	mean	1		mean	1.06658		mean	0.420371
	SD	0.195448		SD	0.216776		SD	0.139411
	n	4		n	4		n	4
	SEM	0.0977238		SEM	0.108388		SEM	0.0697057

## Sheet: Climbing Index
	Data for Figures 1 and 2
	Climbing Index
	( The climbing tests were truncated at 2 min if 50% climbing had not occurred and zero was given for the climbing index.)
				vps24[1]/Df	vps24[1]/Df	vps24[1]/Df
	Group#	WT	vps24[1]/Df	VPS24	VPS24	VPS24
				in neuron	in muscle	in glia
	1	0.101732	0	0.169192	0	0
	2	0.169841	0	0.233333	0	0
	3	0.216667	0	0.138889	0	0
	4	0.113636	0	0.2	0	0
	5	0.166667	0	0.119589	0	0
	6	0.169841	0	0.180556	0	0
	7	0.205556	0	0.119192	0	0
	8	0.169841	0	0.116071	0	0
	9	0.167989	0	0.15873	0	0
	10	0.147619	0	0.233333	0	0
	mean	0.162939	0	0.166889	0	0
	SD	0.035429	0	0.0448001	0	0
	n	10	10	10	10	10
	SEM	0.0112036	0	0.014167	0	0

## Sheet: Lifespan
	Data for Figures 1 and 2
	Lifespan (Percent Alive)
				vps24[1]/Df	vps24[1]/Df	vps24[1]/Df
	Days	WT	vps24[1]/Df	VPS24	VPS24	VPS24
				in neuron	in muscle	in glia
	0	100	100	100	100	100
	2	100	100	100	100	100
	4	100	100	100	100	100
	6	100	100	100	100	98
	8	100	100	100	100	96
	10	100	100	100	98	96
	12	100	100	100	86	94
	14	100	100	100	86	84
	16	100	100	100	86	84
	18	100	100	100	76	74
	20	100	100	100	70	70
	22	100	90	100	64	64
	24	100	88	100	62	60
	26	100	80	100	48	50
	28	100	76	100	46	34
	30	100	74	100	36	30
	32	100	72	100	28	18
	34	100	64	100	14	4
	36	100	52	100	12	0
	38	100	42	100	6	0
	40	100	36	100	4	0
	42	100	30	100	2	0
	44	100	22	100	0	0
	46	100	16	100	0	0
	48	100	10	100	0	0
	50	100	6	100	0	0
	52	100	0	100	0	0
	54	100	0	100	0	0
	56	100	0	100	0	0
	58	100	0	100	0	0
	60	100	0	100	0	0
	62	100	0	100	0	0
	64	100	0	100	0	0
	66	100	0	100	0	0
	68	100	0	100	0	0
	70	100	0	100	0	0
	72	100	0	100	0	0
	74	100	0	100	0	0
	76	100	0	98	0	0
	78	100	0	98	0	0
	80	100	0	98	0	0
	82	100	0	98	0	0
	84	100	0	98	0	0
	86	100	0	96	0	0
	88	100	0	96	0	0
	90	100	0	96	0	0
	92	100	0	96	0	0
	94	100	0	96	0	0
	96	98	0	96	0	0
	98	98	0	96	0	0
	100	96	0	96	0	0
	102	96	0	96	0	0
	104	96	0	96	0	0
	106	96	0	96	0	0
	108	96	0	94	0	0
	110	96	0	94	0	0
	112	96	0	92	0	0
	114	96	0	92	0	0
	116	96	0	92	0	0
	118	96	0	90	0	0
	120	96	0	88	0	0
	122	96	0	76	0	0
	124	94	0	70	0	0
	126	86	0	68	0	0
	128	84	0	62	0	0
	130	78	0	52	0	0
	132	62	0	42	0	0
	134	56	0	24	0	0
	136	52	0	18	0	0
	138	52	0	14	0	0
	140	44	0	10	0	0
	142	40	0	8	0	0
	144	32	0	2	0	0
	146	28	0	2	0	0
	148	22	0	0	0	0
	150	16	0	0	0	0
	152	8	0	0	0	0
	154	6	0	0	0	0
	156	4	0	0	0	0
	158	2	0	0	0	0
	160	0	0	0	0	0

## Sheet: Initial EPSC Amplitude
	Data for Figure S3
	Initial EPSC amplitude
	WT 20°C			vps24[1]/Df 20°C			WT 33°C			vps24[1]/Df 33°C
	Prep#	EPSC(mA)		Prep#	EPSC(mA)		Prep#	EPSC(mA)		Prep#	EPSC(mA)
	1	2.51437		1	1.75562		1	2.50719		1	2.04937
	2	1.83031		2	1.60625		2	1.97031		2	1.9725
	3	1.785		3	1.78937		3	2.495		3	2.19969
	4	1.53563		4	1.70844		4	2.13063		4	1.72531
	5	1.88094		5	1.50406		5	2.4775		5	1.55219
	6	2.17594		6	1.80438		6	2.41031		6	2.06375
	7	1.50344		7	1.665		7	1.50219		7	2.72719
	8	1.50094		8	1.98719		8	2.48
	9	1.93
	mean	1.85073		mean	1.72754		mean	2.24664		mean	2.04143
	SD	0.33548		SD	0.144846		SD	0.360185		SD	0.374146
	n	9		n	8		n	8		n	7
	SEM	0.111827		SEM	0.0512108		SEM	0.127345		SEM	0.141414

## Sheet: Train EPSC Amplitude
	Data for Figure S3
	EPSC Short-term Depression
		WT 20°C 1Hz (%)
	Stimulus #	1	2	3	4	5	6	7	8	9	10	15	20	25	32	40	50	60	70	80	90	100
	Prep # 1	100	96.694	93.1643	89.0629	87.1365	86.1422	82.8238	82.774	81.8419	81.0589	80.4996	79.8534	78.9585	79.3189	78.2501	76.7835	77.9394	77.0072	76.6468	75.4537	75.7768
	Prep # 2	100	97.8829	95.4584	93.8706	91.5998	91.2071	87.9802	87.5704	87.229	87.707	86.7679	85.6411	86.5289	84.7362	84.3776	84.5996	85.9655	85.2826	84.2069	83.0118	82.7386
	Prep # 3	100	96.8137	94.888	91.4566	89.3383	88.8305	85.2941	85.5568	85.7668	85.2766	83.2983	83.9636	83.0357	82.3004	82.493	82.1954	79.3593	80.3571	80.7598	80.4447	81.2325
	Prep # 4	100	97.3545	94.648	92.9793	91.2495	89.9268	88.0953	86.7522	87.1795	86.0806	84.8596	84.127	85.1649	83.8014	84.3102	83.8014	83.313	81.1966	81.1152	81.9089	81.5426
	Prep # 5	100	97.9232	94.4177	92.723	90.1478	88.6526	88.7523	87.257	88.3203	85.9777	85.0639	84.5987	84.0837	83.9674	82.6882	82.2063	81.575	81.7578	79.4983	78.9167	80.113
	mean	100	97.3337	94.5153	92.0185	89.8944	88.9518	86.5891	85.9821	86.0675	85.2202	84.0979	83.6368	83.5544	82.8249	82.4238	81.9172	81.6304	81.1203	80.4454	79.9471	80.2807
	SD	0	0.57644	0.848628	1.8642	1.78355	1.87316	2.48685	1.95024	2.53014	2.49088	2.3574	2.21382	2.87719	2.14936	2.49352	3.05211	3.17841	2.96802	2.73966	2.94707	2.68573
	n	5	5	5	5	5	5	5	5	5	5	5	5	5	5	5	5	5	5	5	5	5
	SEM	0	0.257792	0.379518	0.833696	0.79763	0.837703	1.11215	0.872172	1.13151	1.11396	1.05426	0.99005	1.28672	0.961222	1.11514	1.36494	1.42143	1.32734	1.22521	1.31797	1.2011
		WT 20°C 20Hz (%)
	Stimulus #	1	2	3	4	5	6	7	8	9	10	15	20	25	32	40	50	60	70	80	90	100
	Prep # 1	100	70.2858	77.84	74.8241	72.4113	69.1081	67.4566	64.5124	64.0672	62.8896	56.7571	53.9566	53.0949	50.912	49.1455	47.0487	45.4976	43.8604	44.1333	43.6162	42.812
	Prep # 2	100	64.0407	74.9325	71.8354	70.609	67.0339	65.4126	62.0245	60.8397	59.3847	53.2945	49.4699	48.6801	46.2482	44.6269	43.4837	41.8208	41.2804	40.5737	39.7838	38.7653
	Prep # 3	100	62.9814	74.9531	73.4124	69.1651	65.6048	63.5436	62.0029	60.1291	57.818	54.2786	52.0924	48.428	45.0968	44.1182	42.869	41.37	40.1416	39.4129	38.6633	38.4759
	Prep # 4	100	64.7584	74.0675	74.8784	70.2401	66.8343	64.6286	62.1635	61.4012	59.3416	52.6598	50.5676	48.589	44.5021	43.6912	42.037	40.7558	40.0908	38.842	37.3338	37.1878
	mean	100	65.5166	75.4483	73.7376	70.6064	67.1453	65.2603	62.6758	61.6093	59.8585	54.2475	51.5217	49.698	46.6898	45.3955	43.8596	42.361	41.3433	40.7405	39.8493	39.3103
	SD	0	3.26217	1.64703	1.43829	1.35022	1.45315	1.65256	1.22645	1.7193	2.14807	1.80077	1.94719	2.267	2.90663	2.5291	2.20716	2.13613	1.76565	2.37385	2.70362	2.43311
	n	4	4	4	4	4	4	4	4	4	4	4	4	4	4	4	4	4	4	4	4	4
	SEM	0	1.63108	0.823515	0.719147	0.67511	0.726576	0.826278	0.613227	0.859652	1.07404	0.900383	0.973593	1.1335	1.45331	1.26455	1.10358	1.06806	0.882827	1.18693	1.35181	1.21655
		WT 33°C 1Hz (%)
	Stimulus #	1	2	3	4	5	6	7	8	9	10	15	20	25	32	40	50	60	70	80	90	100
	Prep # 1	100	96.7219	94.7526	92.5215	91.5617	93.1322	92.4093	90.8139	91.8609	90.4898	90.6643	88.7324	86.8503	86.1024	86.0401	86.788	84.0459	84.8436	83.9835	83.1983	85.6537
	Prep # 2	100	98.414	94.9405	92.5614	91.8477	91.134	88.6757	89.3101	89.0721	87.5654	87.2482	84.5995	84.6471	82.5694	82.5376	82.839	82.5218	82.3632	81.6812	81.3799	82.157
	Prep # 3	100	97.52	96.2425	94.1258	94.8397	93.4494	92.3472	92.0216	91.6834	90.7565	87.763	88.7876	87.6253	86.1473	84.4564	82.6403	81.5381	82.0266	81.2751	81.0747	81.8262
	Prep # 4	100	98.6653	96.4653	95.7466	95.0866	93.1358	92.3292	92.2118	91.2731	92.2411	91.9038	91.3611	91.0971	91.3318	90.0557	88.0757	89.7478	89.0584	88.6037	90.6864	90.1437
	mean	100	97.8303	95.6002	93.7388	93.3339	92.7129	91.4403	91.0893	90.9724	90.2632	89.3948	88.3702	87.5549	86.5377	85.7725	85.0857	84.4634	84.5729	83.8859	84.0848	84.9452
	SD	0	0.887453	0.87836	1.53284	1.88754	1.06303	1.84344	1.33799	1.29052	1.95661	2.24923	2.79697	2.67731	3.60892	3.19448	2.76077	3.67087	3.24342	3.36376	4.49982	3.87424
	n	4	4	4	4	4	4	4	4	4	4	4	4	4	4	4	4	4	4	4	4	4
	SEM	0	0.443726	0.43918	0.766421	0.943769	0.531514	0.921718	0.668995	0.645258	0.978305	1.12462	1.39849	1.33866	1.80446	1.59724	1.38039	1.83544	1.62171	1.68188	2.24991	1.93712
		WT 33°C 20Hz (%)
	Stimulus #	1	2	3	4	5	6	7	8	9	10	15	20	25	32	40	50	60	70	80	90	100
	Prep # 1	100	71.279	74.218	70.6105	66.6246	63.9253	61.163	58.6151	56.1806	55.613	50.9082	50.0757	47.9188	48.1837	46.7079	46.0772	45.0681	45.5727	45.7493	45.7745	46.2664
	Prep # 2	100	71.6193	73.1881	68.6763	66.2648	62.2067	58.9265	58.9135	55.1925	55.5166	51.0826	48.2951	49.073	48.4377	47.1671	45.5335	45.1575	44.4574	45.3001	43.7702	45.7928
	Prep # 3	100	75.6189	77.4496	74.5371	68.1714	68.1298	63.9484	62.617	61.5768	59.4549	56.3137	55.3568	55.544	55.1903	55.5648	55.2527	54.0462	53.1724	52.2155	56.1057	54.0046
	Prep # 4	100	76.7377	77.1792	72.5621	68.109	65.3589	62.962	60.4895	59.5055	58.6855	56.2256	55.6579	55.0271	52.8195	52.1761	53.4881	52.5798	53.753	52.9204	52.1761	53.3619
	mean	100	73.8137	75.5087	71.5965	67.2925	64.9052	61.75	60.1588	58.1139	57.3175	53.6325	52.3463	51.8907	51.1578	50.404	50.0879	49.2129	49.2389	49.0463	49.4566	49.8564
	SD	0	2.77179	2.12984	2.52189	0.990203	2.50641	2.20746	1.83357	2.95525	2.04844	3.04614	3.72367	3.95386	3.42866	4.23921	5.00216	4.77219	4.9042	4.08072	5.70082	4.43083
	n	4	4	4	4	4	4	4	4	4	4	4	4	4	4	4	4	4	4	4	4	4
	SEM	0	1.3859	1.06492	1.26094	0.495102	1.25321	1.10373	0.916786	1.47762	1.02422	1.52307	1.86184	1.97693	1.71433	2.1196	2.50108	2.38609	2.4521	2.04036	2.85041	2.21542
		vps24[1]/Df 20°C 1Hz (%)
	Stimulus #	1	2	3	4	5	6	7	8	9	10	15	20	25	32	40	50	60	70	80	90	100
	Prep # 1	100	98.3268	95.7814	92.9691	91.0644	89.498	88.5547	88.1452	86.5255	86.8103	84.4963	83.2681	82.7341	82.4849	82.2891	79.8505	80.5447	80.6515	79.9039	79.6191	80.7227
	Prep # 2	100	98.677	97.4514	94.5331	94.2802	93.5798	92.6265	91.9066	92.1012	90.8755	90.9339	91.0895	89.2607	89.572	89.2607	87.393	87.5486	88.3074	89.2996	89.8444	89.3191
	Prep # 3	100	96.1055	92.7	91.984	88.9976	87.9846	86.1858	86.4129	85.1729	84.5966	83.4789	80.2131	79.8114	80.3702	78.3619	76.7726	78.1872	77.8729	76.1963	76.4758	75.9343
	Prep # 4	100	96.927	92.5736	90.8176	88.7324	86.9032	86.0435	84.2144	85.7874	83.2632	83.3364	79.6964	81.1597	80.556	81.3243	79.1659	80.3365	79.294	80.117	81.8364	78.8184
	mean	100	97.5091	94.6266	92.5759	90.7686	89.4914	88.3526	87.6698	87.3968	86.3864	85.5613	83.5668	83.2415	83.2458	82.809	80.7955	81.6543	81.5314	81.3792	81.9439	81.1986
	SD	0	1.203	2.3972	1.57344	2.56263	2.92596	3.0732	3.25047	3.18465	3.33115	3.61872	5.25699	4.1868	4.32448	4.61432	4.592	4.0715	4.6576	5.57867	5.70772	5.76041
	n	4	4	4	4	4	4	4	4	4	4	4	4	4	4	4	4	4	4	4	4	4
	SEM	0	0.601499	1.1986	0.786718	1.28132	1.46298	1.5366	1.62524	1.59232	1.66558	1.80936	2.62849	2.0934	2.16224	2.30716	2.296	2.03575	2.3288	2.78933	2.85386	2.8802
		vps24[1]/Df 20°C 20Hz (%)
	Stimulus #	1	2	3	4	5	6	7	8	9	10	15	20	25	32	40	50	60	70	80	90	100
	Prep # 1	100	64.1803	70.6004	71.3692	68.3981	65.4477	62.5805	62.2273	59.6094	59.3185	54.706	53.1269	51.7972	50.3844	47.4963	46.6445	43.7149	43.2371	41.0555	42.0112	39.6011
	Prep # 2	100	57.4818	64.3748	63.4569	62.3485	61.3093	58.6249	56.3388	55.594	54.2951	50.7274	47.5061	46.744	44.4579	41.7388	41.3751	40.8036	40.0935	39.4181	38.9331	36.9241
	Prep # 3	100	62.8003	71.0774	69.1817	68.1306	65.8972	62.7252	61.8619	61.2613	60.7357	56.1562	53.9602	51.539	49.4369	48.461	48.3108	47.6539	45.5518	46.2275	46.0773	42.9429
	Prep # 4	100	63.0602	69.0832	69.0203	66.8029	65.0731	62.2268	60.5755	59.7421	57.855	54.1594	50.2595	50.1022	47.13	45.5103	45.3373	43.8119	43.293	44.0478	43.2301	42.8841
	mean	100	61.8807	68.7839	68.257	66.42	64.4318	61.5393	60.2509	59.0517	58.0511	53.9372	51.2132	50.0456	47.8523	45.8016	45.4169	43.9961	43.0438	42.6872	42.5629	40.5881
	SD	0	2.99305	3.05992	3.37465	2.80256	2.10876	1.95421	2.70255	2.42385	2.76643	2.29978	2.93604	2.32394	2.6436	2.97407	2.95657	2.80978	2.24304	3.04053	2.95949	2.89918
	n	4	4	4	4	4	4	4	4	4	4	4	4	4	4	4	4	4	4	4	4	4
	SEM	0	1.49653	1.52996	1.68732	1.40128	1.05438	0.977107	1.35127	1.21193	1.38322	1.14989	1.46802	1.16197	1.3218	1.48704	1.47829	1.40489	1.12152	1.52027	1.47975	1.44959
		vps24[1]/Df 33°C 1Hz (%)
	Stimulus #	1	2	3	4	5	6	7	8	9	10	15	20	25	32	40	50	60	70	80	90	100
	Prep # 1	100	95.1591	94.4648	93.7898	90.8004	90.0675	90.3375	89.161	89.4117	88.486	87.4253	85.7859	85.8245	84.3009	83.3172	84.8987	80.81	80.81	80.6943	80.27	82.6229
	Prep # 2	100	93.9006	93.4736	93.0924	91.964	90.5307	92.1165	91.3236	89.7987	91.1253	89.5548	87.6639	86.7033	86.7338	88.8686	85.6816	90.2409	87.481	88.7618	89.2803	86.5965
	Prep # 3	100	98.3207	98.0038	96.2136	95.5165	95.7858	93.7579	92.6014	91.8885	94.0431	91.334	91.3974	92.1895	89.6547	90.1774	90.7003	89.4804	89.718	86.8504	88.1337	88.3714
	Prep # 4	100	93.8912	89.2172	86.7311	85.0121	83.3641	82.9237	82.6964	83.3073	82.8669	80.1108	78.3208	75.1669	74.1441	74.2293	74.4566	70.0099	69.4559	67.4812	67.126	66.1457
	mean	100	95.3179	93.7898	92.4567	90.8232	89.937	89.7839	88.9456	88.6016	89.1303	87.1062	85.792	84.971	83.7083	84.1481	83.9343	82.6353	81.8662	80.9469	81.2025	80.9341
	SD	0	2.08855	3.6158	4.04468	4.36266	5.09186	4.782	4.40147	3.69337	4.75258	4.92974	5.4998	7.11701	6.74137	7.25048	6.82125	9.44161	9.09776	9.61449	10.2031	10.1476
	n	4	4	4	4	4	4	4	4	4	4	4	4	4	4	4	4	4	4	4	4	4
	SEM	0	1.04427	1.8079	2.02234	2.18133	2.54593	2.391	2.20073	1.84668	2.37629	2.46487	2.7499	3.55851	3.37069	3.62524	3.41063	4.72081	4.54888	4.80724	5.10155	5.07382
		vps24[1]/Df 33°C 20Hz (%)
	Stimulus #	1	2	3	4	5	6	7	8	9	10	15	20	25	32	40	50	60	70	80	90	100
	Prep # 1	100	74.3706	72.6499	70.8024	66.9806	64.8977	61.8366	60.8767	59.0835	57.1454	51.2588	50.6249	50.1177	48.8861	49.2664	46.7669	46.1148	47.5095	47.4914	47.4008	46.8031
	Prep # 2	100	65.8748	71.6127	68.3712	66.3579	62.4723	60.9019	57.6404	55.4459	56.2512	51.9227	51.2986	50.0906	51.2986	49.0638	48.3189	48.1981	47.8961	47.735	48.48	48.4397
	Prep # 3	100	78.9219	81.6778	76.6657	74.0612	69.3368	66.6112	63.825	63.295	63.2344	60.5391	59.358	58.8583	57.6166	55.2847	56.5869	54.997	54.8607	54.2399	53.6947	54.0279
	Prep # 4	100	78.0452	80.1879	75.2951	71.697	68.9928	66.5406	64.4666	62.8165	61.3269	58.2101	56.8351	54.2798	53.3746	53.3287	50.6474	51.4152	51.5412	51.8506	50.3266	49.7422
	mean	100	74.3031	76.5321	72.7836	69.7742	66.4249	63.9726	61.7022	60.1602	59.4895	55.4827	54.5291	53.3366	52.794	51.7359	50.58	50.1813	50.4519	50.3292	49.9755	49.7532
	SD	0	5.95476	5.13535	3.86317	3.72159	3.31806	3.03031	3.12664	3.66363	3.33573	4.60148	4.255	4.17439	3.70149	3.07514	4.31047	3.88083	3.45514	3.28587	2.75811	3.09307
	n	4	4	4	4	4	4	4	4	4	4	4	4	4	4	4	4	4	4	4	4	4
	SEM	0	2.97738	2.56767	1.93158	1.86079	1.65903	1.51515	1.56332	1.83182	1.66787	2.30074	2.1275	2.0872	1.85075	1.53757	2.15523	1.94041	1.72757	1.64293	1.37906	1.54654

## Sheet: CATH L
	Data for Figure 7
	Quantification of procesed CATH L
	WT			vps24[1]/Df
	Prep#	Signal		Prep#	Signal
	1	0.809637		1	4.55408
	2	0.803308		2	3.77764
	3	1.42789		3	1.86595
	4	0.959167		4	2.17974
	mean	1		mean	3.09435
	SD	0.294212		SD	1.28363
	n	4		n	4
	SEM	0.147106		SEM	0.641817
	Ratio of CATH L proform to processed form
	WT			vps24[1]/Df
	Prep#	Ratio		Prep#	Ratio
	1	0.0308029		1	0.0171298
	2	0.00726218		2	0.00675456
	3	0.0219438		3	0.0157267
	4	0.0234194		4	0.012695
	5	0.0318382		5	0.0111667
	mean	0.0230533		mean	0.0126945
	SD	0.0098483		SD	0.00407686
	n	5		n	5
	SEM	0.00440429		SEM	0.00182323

## Sheet: Intensity Profile
	Data for Figure S7
	Intensity Profile
		GFP-LAMP in neuron		GFP-LAMP in muscle		CathB3XmCherry in neuron		CathB3XmCherry in muscle		Rab7-GFP in neuron		Rab7-GFP in muscle
		in vps24[1]/Df		in vps24[1]/Df		in vps24[1]/Df		in vps24[1]/Df		in vps24[1]/Df		in vps24[1]/Df
	Distance	Norm. Intensty		Norm. Intensty		Norm. Intensty		Norm. Intensty		Norm. Intensty		Norm. Intensty
	(mm)	GFP-LAMP	UBI	GFP-LAMP	UBI	UBI	CathB3XmCh	UBI	CathB3XmCh	Rab7-GFP	UBI	Rab7-GFP	UBI
	0	2.50837	12.7115	79.4723	69.9304	1.58414	4.61944	5.48803	20.5039	7.2258	7.85935	77.5545	49.1534
	0.11	3.94951	12.0077	74.609	70.6176	0.990704	14.3826	4.34686	37.3143	6.65155	6.88257	71.2816	48.1393
	0.22	4.41617	10.8032	63.0293	72.7995	2.09122	13.2767	6.34268	14.2745	4.59818	3.27219	59.9314	56.8001
	0.33	5.75688	11.2714	58.1016	70.7218	1.00862	11.4125	9.55625	39.5099	5.22528	3.20946	52.8951	66.32
	0.44	6.60716	23.5483	57.449	63.0884	0.520885	16.7562	13.5533	15.7158	5.21427	2.6569	51.1997	78.0598
	0.55	7.2273	28.174	52.3428	63.47	0.332456	18.57	14.9337	26.5843	3.13832	1.14731	55.6891	75.0797
	0.66	7.59832	36.852	50.0564	69.8159	0.604209	8.36618	11.5897	27.442	7.38612	1.36663	61.6309	57.7687
	0.77	5.63325	30.6446	54.2581	72.7768	0.264424	4.11836	7.78516	25.4271	5.95481	2.38615	70.927	48.7184
	0.88	3.89562	20.1776	55.8706	84.766	0	1.15235	5.53385	17.662	4.48045	1.82245	72.002	45.5651
	0.99	3.26705	16.2202	56.9274	96.3938	0.876349	15.8762	7.06365	20.5844	4.36561	2.59587	61.1788	44.7337
	1.1	2.6368	19.1269	55.9844	100	0.31135	9.05152	10.1742	18.336	8.97389	1.93658	58.8296	50.5676
	1.21	4.95243	18.6778	44.747	75.4036	0.461474	22.5335	14.0127	32.4894	7.16455	4.323	62.6935	53.6642
	1.32	4.17242	17.7282	27.3459	41.8199	0.712339	9.0262	15.1535	27.4047	6.89177	5.54308	68.4089	53.8093
	1.43	7.39205	19.4912	12.5288	16.791	1.98361	18.7965	22.499	69.3993	7.38195	5.08003	68.9092	48.3496
	1.54	7.09485	23.7205	4.00186	6.9127	0.517218	18.8598	27.9997	46.4983	3.25813	5.95825	69.5916	38.5443
	1.65	9.55083	29.8558	1.12291	3.95078	1.40219	13.8717	29.7732	57.9255	8.06006	5.00209	72.2531	29.5359
	1.76	10.7867	35.1119	0.438202	3.65395	0.783957	11.9785	27.888	61.6684	4.01189	4.90705	70.4121	18.6088
	1.87	11.3688	37.2006	1.35146	2.31359	0.118213	17.3556	22.8756	41.6965	3.37854	4.65075	72.7869	12.2544
	1.98	12.2401	41.5512	0.958556	2.33435	0.121188	16.1336	20.2556	28.6059	2.64687	5.24605	69.9967	10.1782
	2.09	12.2154	51.4278	2.92198	3.18134	0.257727	3.96168	16.0785	14.2441	4.7313	8.95891	63.2584	8.87574
	2.2	9.34928	45.7824	4.32471	2.38106	0.756372	15.1697	12.5344	13.7587	3.29827	6.73451	59.8214	11.9848
	2.31	10.3788	50.8364	6.07283	4.88629	1.58183	9.40982	8.73296	10.9956	3.91846	4.41176	55.0305	14.6891
	2.42	8.57916	61.0194	7.61407	3.85642	1.52038	17.318	4.8988	21.3011	4.11467	3.92857	55.8396	15.8206
	2.53	10.7372	64.0013	8.06625	2.74772	2.28901	15.6908	3.20418	14.8421	1.36762	5.55742	55.5799	19.8789
	2.64	12.7548	65.9914	8.56091	1.24654	3.81085	26.9755	1.3911	3.19919	2.30846	4.83958	64.7145	24.2163
	2.75	11.4469	60.6405	7.56737	0	4.39701	12.2157	1.23804	13.2004	2.29396	6.35529	65.5152	27.3156
	2.86	13.8904	65.9216	3.80261	0.395011	6.10876	18.0435	0.840638	11.2781	3.50669	6.76224	63.9324	30.8668
	2.97	19.0129	75.8805	1.70004	0.326491	11.7034	19.4673	0.469211	19.5459	3.4424	5.86301	60.8099	30.6692
	3.08	20.4844	66.7577	1.11408	0.257957	15.7485	29.1228	1.30919	10.2901	4.60889	7.93632	62.7284	29.3986
	3.19	17.8388	65.0541	0.530364	0.19201	25.4709	23.8197	2.3651	13.3292	1.89074	12.2653	62.0676	30.8054
	3.3	18.8024	62.2633	1.08502	0.189341	33.2948	40.3858	4.82876	8.86556	1.51389	9.13789	64.5559	29.5764
	3.41	16.4178	65.573	0.908834	0.206149	34.0047	60.2146	8.70502	8.24564	4.35134	7.69521	62.8817	29.0898
	3.52	11.2797	63.7926	0.813341	2.22784	30.7707	60.3061	14.367	7.36842	2.97181	7.37841	65.738	28.533
	3.63	9.75306	67.1199	0.611645	3.39102	26.2009	61.9679	20.7253	8.76834	11.3375	7.06986	63.1925	27.7885
	3.74	8.60561	80.1491	0.955997	2.99193	25.1121	52.8537	24.2313	12.55	5.00869	13.1136	67.4723	30.5786
	3.85	9.24587	75.1068	1.94082	2.91393	25.4184	73.8955	25.4779	4.71423	7.78444	11.6813	62.4209	38.7813
	3.96	10.088	68.904	2.72871	3.91589	27.5656	66.8146	25.8757	10.9447	8.61825	9.56345	59.6285	45.2073
	4.07	9.5911	59.4703	1.30139	1.68779	27.0865	66.8469	22.351	13.7654	6.77187	7.75798	58.8228	44.4719
	4.18	6.01117	53.801	1.01992	1.58341	26.8466	72.924	18.6221	17.8165	7.9632	7.53456	54.1505	37.1127
	4.29	7.17846	47.2677	1.37271	3.43366	27.1491	63.1868	15.6493	19.6773	7.85163	7.21195	48.1785	27.987
	4.4	7.33245	44.4972	1.59047	5.2022	24.6034	69.2013	11.5082	16.4675	7.89549	8.64865	45.0809	20.5797
	4.51	7.18506	45.2043	1.63741	5.32712	27.1035	77.7099	9.3613	20.9513	9.90907	7.1355	43.8664	18.6791
	4.62	6.24928	42.1924	0.95	2.9519	34.1737	71.6209	6.03975	30.0319	14.2379	9.95156	45.3251	16.4514
	4.73	7.81987	42.5383	0.827671	3.28671	45.0107	58.5939	3.12515	12.0035	20.4489	10.4348	43.1323	15.4954
	4.84	8.61808	46.6181	0.886828	2.35859	61.0977	49.6942	2.08134	18.7901	30.2879	10.6399	40.9613	19.3167
	4.95	8.56443	44.5387	0.487107	1.99535	77.4079	46.7327	1.53511	7.90784	28.0105	7.23837	38.3849	28.0368
	5.06	9.85533	47.3142	0.867552	2.2922	84.5704	33.069	1.02499	4.92594	29.1104	4.56223	38.4032	36.9293
	5.17	9.45329	48.5476	0.911348	0.959844	90.2698	42.1893	1.35093	10.7796	22.9496	4.32932	41.9196	47.1245
	5.28	10.2588	46.725	1.66686	2.43262	100	43.0791	1.46281	15.764	26.3631	4.7456	45.5332	48.3843
	5.39	11.3553	48.8622	3.06735	5.44341	96.6055	36.293	1.7954	9.69458	23.2039	5.49884	56.416	44.0395
	5.5	10.1089	44.8523	5.91378	8.48331	92.1127	35.3925	2.5658	12.9541	16.846	6.57211	61.2301	38.518
	5.61	10.8154	42.6364	8.92287	12.937	92.7217	51.9845	4.89856	10.799	15.4148	7.23383	67.8	29.7997
	5.72	11.8434	39.6046	11.5418	18.1567	96.5522	47.6818	7.375	15.7805	14.6693	6.4196	72.4062	23.5654
	5.83	9.60371	35.3285	17.8989	20.7392	96.1252	26.1873	11.8719	19.1047	12.3464	4.47599	70.9549	17.9571
	5.94	9.76578	26.9161	21.548	23.2985	89.3731	17.8427	20.2304	16.0282	10.9413	3.22874	73.53	13.2679
	6.05	11.6841	22.5654	17.7698	16.8769	79.0354	24.7299	32.0313	21.2641	17.2859	4.88864	74.5214	12.6979
	6.16	11.3446	23.3378	9.46032	8.5143	64.5618	60.1899	47.961	21.3959	20.7594	2.73678	75.6347	19.2362
	6.27	11.9586	27.3822	3.86883	6.32376	57.3871	49.5057	61.4235	29.8928	17.9483	4.34788	78.2044	27.8819
	6.38	11.9282	25.587	2.59905	5.03718	50.9654	46.9539	65.3786	25.8382	21.2079	3.56052	71.3014	38.985
	6.49	12.5675	24.5597	1.74155	3.88835	44.4243	64.4524	59.4514	29.7814	21.4216	6.1554	70.6548	43.2494
	6.6	10.9197	28.533	0.905458	2.45286	33.1905	67.6383	52.055	36.5843	26.7591	8.21073	66.8697	44.877
	6.71	10.6336	22.8833	0.833318	4.97379	25.717	39.1628	42.13	32.575	21.772	7.14949	71.7569	45.1593
	6.82	10.217	19.4864	0.953726	5.66155	18.295	29.7067	27.9212	39.0152	20.574	8.9858	70.0245	43.2064
	6.93	9.69823	15.5692	0.905108	5.36929	12.5248	21.6373	16.9991	29.8343	17.7852	7.10299	74.5281	42.0072
	7.04	9.55785	14.8208	0.751858	2.83242	8.95796	44.251	8.87271	24.1382	12.0649	5.10005	74.1193	34.0161
	7.15	8.89915	14.5582	0	3.23134	9.3348	19.8107	4.10525	11.7921	14.6507	4.99142	71.3742	28.1239
	7.26	6.40607	15.693	0.336541	2.86881	10.9536	25.1843	1.60143	14.4304	17.3962	3.27677	70.4209	25.5146
	7.37	7.24244	14.5191	0.410837	3.64071	14.3126	18.9859	0.517427	11.3224	14.2137	4.16689	60.7168	24.716
	7.48	7.9901	11.7661	0.348653	3.26365	18.7003	14.4813	0.218968	6.74421	13.1955	6.03094	53.0166	25.165
	7.59	7.55489	11.844	0.665784	3.94277	19.9781	15.9516	0.777053	14.2993	13.0252	4.10344	45.5172	28.4286
	7.7	8.62916	11.3777	1.86733	4.77079	20.2975	20.9411	1.05543	22.6704	8.84204	4.17534	42.5159	31.0463
	7.81	10.7763	13.6316	2.89769	8.08938	19.866	23.3591	2.91149	12.4827	10.5963	3.87011	34.5055	30.226
	7.92	13.9071	14.9853	7.82413	15.5072	22.2632	21.8009	5.9613	14.6786	9.72252	4.37961	30.5303	29.5652
	8.03	14.94	14.5224	12.1265	26.4013	22.4985	22.7191	9.98862	23.5444	12.7903	1.70097	25.86	27.2024
	8.14	14.3888	14.1111	16.0828	30.1865	26.425	29.4532	12.8822	21.8461	17.6232	3.17206	27.5334	23.4017
	8.25	15.1712	14.1196	17.6768	29.266	30.2209	23.3832	12.2337	9.24853	20.1741	5.34766	29.8404	22.1729
	8.36	15.5129	16.3982	17.586	30.6393	31.614	25.6261	10.575	7.9441	19.6037	5.32088	35.4537	24.8362
	8.47	12.9596	13.8432	23.0792	26.2951	31.4196	18.7765	8.39741	15.4215	21.1948	6.94209	45.2874	28.0273
	8.58	12.4473	12.7418	26.3718	21.5716	27.0313	30.5017	5.47708	22.5895	19.2636	7.87301	62.9137	35.2179
	8.69	12.9056	13.4889	23.277	20.8518	26.6786	35.1086	3.48446	17.3893	23.0686	6.60558	83.6269	41.775
	8.8	12.208	12.4147	16.0498	17.0279	27.0978	34.2817	2.34136	25.9158	22.361	3.87042	95.8047	40.8517
	8.91	11.027	11.7596	9.99144	9.77851	25.8358	32.8009	0.872259	21.1917	19.4814	3.89756	96.1772	39.4642
	9.02	9.5351	10.8213	3.83137	3.28486	28.2975	39.9782	0.706089	25.1115	16.2348	4.62725	100	40.3143
	9.13	8.98426	11.0882	2.63077	2.3041	32.3267	44.7245	0.610973	24.2429	11.4451	3.27439	87.4714	37.0199
	9.24	8.26636	12.6999	1.99473	2.76283	26.2772	44.3838	0.768015	23.3924	8.92277	5.32836	76.8965	31.6582
	9.35	8.68853	9.56206	2.20792	2.97908	22.5673	33.5721	0.275979	21.9746	7.85059	3.55566	65.0968	24.2729
	9.46	9.42002	7.17606	4.02654	6.68599	20.0762	24.2001	0.0198377	23.5786	3.91556	3.86631	61.7538	19.8703
	9.57	8.84234	6.40067	7.75169	6.60973	18.8029	23.4163	0	23.6191	2.32629	3.97489	64.1377	19.2457
	9.68	8.72477	8.14058	10.7602	6.49613	21.3195	35.6791	0.192224	18.0499	3.61972	5.63393	71.7519	25.2525
	9.79	10.243	12.2698	10.9421	6.90431	19.5847	49.0259	1.1601	23.0656	2.4317	5.51381	81.1597	28.6609
	9.9	15.1932	21.532	8.32232	9.71981	20.4239	36.8504	2.92272	27.7862	3.54214	6.67913	85.4149	32.3275
	10.01	20.6488	30.7728	5.40877	10.7229	21.6878	40.504	2.57427	27.9037	1.77315	5.10078	78.4791	33.3526
	10.12	24.7964	39.0956	3.75871	9.08933	23.3163	69.2328	1.0185	17.353	2.79976	3.37672	67.917	42.8143
	10.23	28.4362	40.3616	3.42026	4.79524	25.6269	54.8691	0.306693	11.9199	2.3411	3.84091	64.5421	59.4713
	10.34	31.0013	37.0015	2.35555	3.02966	25.6338	42.4828	0.554179	14.5152	3.29143	4.7264	63.0587	71.1974
	10.45	33.3903	36.5384	2.21239	3.77608	26.9175	51.2099	1.52132	18.5166	2.48239	3.71533	64.3724	79.3979
	10.56	32.27	35.2897	3.27439	4.00723	25.1876	44.5866	2.10466	21.1415	1.99598	4.53675	62.9064	89.8177
	10.67	30.7854	28.1305	4.26914	4.32368	25.3979	40.3806	3.83035	22.405	1.59036	4.69078	63.8383	98.2108
	10.78	31.7063	21.9713	6.01135	4.14632	26.3273	49.7335	7.32389	19.0554	2.68403	3.1583	62.6002	100
	10.89	32.6332	20.87	10.5364	4.81569	30.2677	39.4555	10.8725	24.543	1.17393	1.89035	59.7457	92.8893
	11	32.505	20.9914	14.7322	3.73561	33.3942	47.1427	12.4996	17.6857	2.68574	3.0142	60.9131	76.5897
	11.11	32.7835	23.8962	12.6412	4.37983	31.8655	47.349	11.9518	14.1904	2.38651	4.1201	68.2013	55.2055
	11.22	34.5626	27.3898	6.72404	6.03854	30.2578	49.0718	9.09377	7.94799	4.20691	2.7113	74.698	40.1103
	11.33	38.6604	28.8497	4.40779	4.47174	25.3524	49.5014	6.53085	4.55539	5.38909	2.73938	82.2195	31.2123
	11.44	38.9202	29.1079	3.83394	4.74585	21.3547	39.43	5.51759	7.51304	5.12316	2.30114	86.7551	30.2887
	11.55	36.5214	27.7375	4.30355	4.73105	18.4215	50.6401	6.82377	12.5955	4.23864	2.95648	84.7433	28.1862
	11.66	33.6657	25.0783	5.37351	3.06898	21.081	34.5724	8.44809	12.9648	6.89301	5.27477	84.11	29.9826
	11.77	34.3441	22.5152	5.84794	2.81725	22.8089	51.7492	7.94894	17.4018	3.93801	10.4746	82.2745	30.5242
	11.88	41.0073	24.4525	6.37032	3.75212	28.223	52.1095	6.06215	20.474	5.40091	18.2893	79.6097	32.3036
	11.99	42.6865	24.881	6.22278	3.32081	34.7839	45.2246	5.00754	18.12	6.84189	31.0265	77.241	37.5032
	12.1	41.2352	24.2719	5.9532	3.17399	35.37	34.9938	4.11976	17.8538	7.22615	57.7022	70.8818	43.6503
	12.21	40.2288	26.316	5.56892	2.87972	36.3838	31.8419	3.51792	16.7329	8.86627	70.2033	74.8793	46.1327
	12.32	41.0193	29.8934	5.83442	2.04748	33.6058	30.8091	2.94356	12.8361	8.43443	84.3266	74.3943	40.4945
	12.43	44.0172	33.4372	4.70963	1.52772	32.1069	30.8475	2.09968	18.7037	8.62604	91.5004	77.723	31.1883
	12.54	43.6637	34.8566	5.09519	3.23311	33.9699	29.224	2.04855	24.1956	9.27699	87.7779	75.3435	22.9335
	12.65	41.8144	34.4453	6.46756	4.84996	46.2839	27.8484	2.01028	22.1096	8.13497	79.4202	76.4499	18.1756
	12.76	41.7519	31.8432	6.36812	4.0209	50.1634	28.3591	1.48506	28.3123	8.39425	87.6408	74.5229	20.0546
	12.87	42.0566	32.5188	4.86443	3.55161	49.8284	24.0824	0.809261	23.0453	13.4585	90	68.0847	25.8651
	12.98	40.5709	32.9842	5.50924	3.12996	38.7628	25.5581	0.401056	15.6108	13.1106	68.5726	67.4245	33.4165
	13.09	36.8709	33.6	4.50256	2.54464	29.5502	24.4621	0.454761	14.8091	18.2314	51.4225	64.9172	36.6633
	13.2	36.1072	32.5127	2.7032	1.65664	21.4722	42.0851	0.467373	12.9992	18.7234	42.6439	62.509	34.4845
	13.31	35.2518	31.601	3.89033	2.29485	16.6306	36.3606	0.69737	13.467	18.4209	44.3256	64.3041	24.7685
	13.42	30.0135	29.4945	5.65304	3.55763	12.9022	20.7436	1.06857	11.4765	16.6785	43.4531	62.5443	14.8505
	13.53	25.0309	28.3457	9.09445	7.95809	9.49295	22.7888	1.6787	8.62192	16.961	42.972	52.8038	10.4033
	13.64	19.6435	27.1161	15.5105	16.7184	7.21267	12.299	3.49041	13.136	15.9835	46.6753	45.1573	7.28462
	13.75	11.895	19.588	26.5118	36.3781	7.42661	23.4893	6.81694	11.4331	23.2308	62.546	40.4899	8.64403
	13.86	6.23367	10.5881	41.3466	55.2806	7.66618	13.5089	9.65095	4.67366	25.4045	73.9246	38.4811	11.8482
	13.97	6.67566	8.5938	52.5727	73.4832	9.05002	11.3381	10.88	11.2749	27.6295	69.249	39.28	12.7918
	14.08	11.8275	9.0745	65.3978	87.0015	9.94734	23.4906	9.98928	12.1502	29.0688	62.1307	39.9814	12.9265
	14.19	18.1175	12.8911	78.6806	92.2409	10.639	21.3757	8.19597	10.7838	30.1341	74.5754	45.8208	17.0945
	14.3	21.9804	15.8166	92.0915	90.5258	11.0925	2.12707	6.26902	7.46961	21.4549	81.4125	48.5136	21.4461
	14.41	23.1806	17.1122	100	81.7779	8.18844	13.9116	4.84411	5.0513	25.1769	88.3429	57.2908	26.0733
	14.52	25.3373	17.6661	94.7773	72.1087	6.60399	13.4801	3.87134	12.8308	30.686	91.1517	64.9919	32.2877
	14.63	25.033	19.1617	80.2843	70.7181	7.11016	11.1743	2.69347	16.1486	22.9206	100	76.6415	35.2358
	14.74	22.1634	20.4313	71.6246	65.3652	7.46723	13.1153	1.99924	14.8882	25.1416	93.7132	86.0691	31.3151
	14.85	22.092	20.0018	68.3281	71.0002	7.32552	27.5743	2.08856	19.85	20.6177	79.7568	99.1886	26.1401
	14.96	24.1281	21.3946	68.635	73.8637	5.44468	25.2619	3.37644	21.0365	19.3173	64.6556	99.1697	21.5285
	15.07	24.206	22.0876	67.9963	71.034	3.82728	8.42725	5.46927	15.4773	13.4902	50.5152	92.7194	18.0438
	15.18	25.3289	23.6244	65.268	62.4078	2.93938	8.21851	6.3031	12.9436	10.371	44.6411	77.9246	15.8126
	15.29	26.1997	30.7972	59.3626	57.8821	2.92613	6.4113	5.46869	13.7002	10.444	37.9658	65.5277	16.1306
	15.4	25.0885	35.6171	57.4006	52.5662	1.99563	5.10644	4.59986	16.6318	12.5511	24.552	63.1894	15.566
	15.51	25.5873	39.5715	63.5059	50.4341	1.5624	5.52761	4.05826	10.8217	9.39773	20.2984	67.2939	17.384
	15.62	24.348	42.8914	65.944	46.2673	1.39177	10.4052	3.36886	4.60293	7.63143	18.6811	71.2346	21.5006
	15.73	24.9657	51.1854	48.7409	38.2413	2.24498	12.8471	2.89193	17.5367	10.9656	16.6014	75.2223	25.0894
	15.84	26.7342	55.2115	25.9047	23.3659	1.87364	18.637	3.45268	17.7385	5.81439	19.9636	78.0056	30.4277
	15.95	25.8048	47.3418	13.3749	13.5935	2.11877	9.52908	3.73953	10.68	7.31395	22.2558	79.6705	35.6712
	16.06	23.6454	36.0898	7.69763	7.12202	3.15327	18.1106	4.73656	10.2719	9.73343	14.9147	74.8233	38.0393
	16.17	22.974	32.3042	4.42463	3.79979	2.72866	8.73017	6.20136	6.53125	12.8734	10.4343	65.7198	39.0954
	16.28	24.3198	32.0615	4.26206	4.12751	3.9108	12.1742	6.04728	5.92838	16.5099	10.7021	49.9021	43.701
	16.39	23.8062	30.1038	3.84253	3.69954	3.38087	9.53216	4.72527	10.4033	20.9201	11.0486	41.916	53.5342
	16.5	21.089	26.4399	2.24538	4.92755	3.75696	8.67874	3.29947	7.84288	27.6862	9.26347	39.5017	59.5021
	16.61	21.7983	27.4574	1.47244	4.54033	3.07195	5.57561	2.96903	16.5663	18.6584	8.13926	34.7341	63.4919
	16.72	21.825	22.3427	0.804965	2.54883	3.69702	10.6816	2.93717	19.3233	18.4965	8.6901	36.0009	62.5783
	16.83	22.0644	19.3473	0.706159	1.71231	3.35627	13.9551	3.5311	12.3994	19.7269	10.6575	35.9652	61.0023
	16.94	19.5933	21.6893	0.678901	1.21858	3.00362	8.24116	6.47412	7.75095	25.6217	8.66219	37.6547	57.6931
	17.05	18.5133	21.5701	0.98418	1.24609	2.27747	11.6515	12.8136	8.3235	32.6981	10.63	35.3076	56.8736
	17.16	20.1204	20.9124	0.812533	1.30006	2.99237	17.4046	25.0204	38.5821	30.5317	7.30161	34.8206	60.8689
	17.27	22.1593	18.9656	0.436918	1.17924	3.74954	14.3497	42.2287	61.1133	40.4827	6.3797	37.9053	61.1689
	17.38	23.5283	20.8656	0.536021	1.64492	4.19418	8.50263	59.3161	85.6445	49.5071	7.72247	45.8965	63.0418
	17.49	24.4537	21.4199	0.902325	1.9714	3.31064	14.1046	72.6128	100	65.7728	6.78538	46.7988	67.2504
	17.6	25.0145	23.4392	2.40311	2.11342	1.86033	10.8657	75.8198	84.2495	68.0562	7.6805	46.1933	76.2546
	17.71	25.9964	27.3804	4.41792	2.913	1.87808	14.4951	69.8725	81.2076	71.6045	4.97065	47.5039	81.7567
	17.82	27.9667	28.9039	4.48069	3.62883	2.11048	21.0552	55.5487	65.5489	64.1046	4.90325	45.5491	79.8377
	17.93	29.7039	29.7353	2.85945	2.49662	2.71342	6.97655	39.0746	42.9083	68.112	6.07221	45.6635	71.5785
	18.04	30.7393	34.1978	0.81696	1.62638	2.98082	4.06604	25.7038	25.6738	64.1373	8.24445	44.5014	65.4296
	18.15	28.6545	35.2811	0.444317	0.456194	4.20038	7.762	16.3278	22.3051	72.6772	8.92883	45.0672	61.239
	18.26	30.7268	35.643	0.518728	0.242421	4.42633	0	11.753	21.5503	79.6448	8.83546	49.4854	51.0783
	18.37	34.319	37.3553	1.11518	1.39425	5.277	11.0113	8.29075	22.4746	86.8429	10.5197	52.8626	42.9444
	18.48	34.8893	35.0401	1.41026	1.16772	4.68918	7.20614	4.61345	15.56	87.2987	9.15922	56.1521	38.6372
	18.59	37.027	36.4174	1.57597	1.20451	5.04245	8.79651	2.28759	4.05103	77.4989	8.76298	54.0656	31.7829
	18.7	37.2761	38.1114	1.73888	2.64984	4.05381	23.2594	2.10317	8.45886	84.4923	11.192	50.4338	31.2705
	18.81	36.5731	35.7493	2.61797	1.75117	5.11988	20.4938	2.50955	11.869	98.3366	13.1912	46.4624	35.9534
	18.92	34.5105	32.4595	3.19672	1.44759	6.65526	16.0292	4.28614	14.7072	100	6.81735	43.0031	40.2016
	19.03	31.6541	29.7804	2.81083	2.15302	9.95405	15.2845	7.04354	13.0549	74.7893	5.43828	34.0596	39.682
	19.14	30.4286	25.2126	2.07962	2.15887	11.389	13.6057	10.4036	10.255	67.7098	5.75376	26.0405	33.6401
	19.25	30.1921	23.3993	2.44645	3.78436	9.36364	19.0094	11.8131	10.9191	62.8269	7.31469	19.9024	25.57
	19.36	30.9367	19.4166	4.27981	6.21757	13.2114	17.5288	10.1817	17.0519	51.4852	5.06731	12.1204	17.604
	19.47	26.8684	17.4765	7.10983	9.98678	18.1284	23.7367	7.04569	20.2196	38.3413	3.34396	7.76428	9.39597
	19.58	26.8601	18.2603	12.6336	18.9615	25.8733	35.2684	3.87121	19.3558	37.4278	4.76196	5.33762	5.51585
	19.69	22.6358	17.2637	25.8294	36.5454	32.6521	24.8688	3.06864	21.4162	32.6934	5.85574	5.89057	2.6641
	19.8	19.8607	16.5749	44.9848	50.2048	32.8199	33.0725	5.27778	28.0719	30.8308	5.48086	7.05122	2.67794
	19.91	19.6171	15.3156	64.0821	54.6334	27.2542	24.1398	11.8689	31.8513	34.5878	5.32901	8.14848	1.73102
	20.02	18.5022	13.8161	78.4572	61.1451	20.6573	12.2116	21.6648	38.7063	35.2694	4.20636	10.6425	1.78442
	20.13	16.9025	10.8818	88.2764	69.3856	19.5092	15.7076	32.7658	45.7227	27.2964	2.92228	12.5139	1.61266
	20.24	15.7395	9.13247	86.8716	72.1927	19.7228	14.7206	47.9562	51.202	26.5686	2.96858	13.2181	1.72166
	20.35	12.5115	4.87401	75.645	65.6361	17.959	19.9038	65.1866	56.6311	27.4976	2.9028	14.289	2.39096
	20.46	8.02662	6.04903	62.698	54.9835	20.1395	6.80841	82.0135	41.7684	29.9596	2.6364	16.9131	3.74148
	20.57	6.18827	3.29799	53.5058	47.4731	20.3011	10.9654	96.84	44.0117	22.53	2.2601	20.4523	5.93891
	20.68	5.13621	2.71906	40.5831	36.5786	24.5126	32.1726	100	35.0161	25.289	1.96684	26.7806	6.51861
	20.79	4.46918	5.25091	27.7648	24.2632	30.3892	36.3481	91.0085	46.8623	28.469	2.95262	34.2362	6.43943
	20.9	6.23155	10.7795	19.9897	15.0824	35.678	37.0187	67.9723	22.4239	25.7435	2.97	35.0112	6.71044
	21.01	6.72125	18.6482	13.9237	9.42285	41.9966	57.3555	40.758	22.8204	24.0197	2.93602	31.7099	5.51044
	21.12	8.50058	27.163	8.31044	6.57353	45.9464	65.961	19.5328	17.3469	31.4858	3.38698	24.0674	5.22099
	21.23	11.3823	29.3738	6.29896	6.00825	38.9477	65.2121	7.6305	13.7044	39.9074	1.76884	16.5274	4.4026
	21.34	12.4973	28.7266	5.30108	3.30439	34.2824	61.2988	3.07442	12.9667	44.5222	1.75976	10.5456	3.76257
	21.45	13.0397	30.2841	5.35459	2.70852	31.3774	69.0899	1.48645	12.5085	54.9912	1.95212	8.12069	2.56057
	21.56	14.4234	39.4304	4.9207	3.43176	28.4054	63.0468	0.869923	13.123	59.9507	3.88168	5.57169	1.09366
	21.67	15.5123	42.6112	5.94458	5.06314	29.0202	59.6798	0.127081	21.9516	63.7909	4.30116	4.503	0.0103923
	21.78	17.7205	51.3772	10.3328	6.48273	25.7432	59.6501	0.378729	14.3285	51.4517	4.78522	4.08244	0
	21.89	19.8324	51.7412	19.2213	5.62506	24.0038	79.0366	0.856327	14.3134	53.8266	5.29685	2.94838	0.370023
	22	19.3526	51.4066	25.6309	4.94974	19.2443	67.7642	0.40846	20.4796	55.4254	6.04939	3.10358	0.582292
	22.11	18.042	49.7344	23.2561	4.76567	17.8249	82.8068	0.304204	18.3723	49.1234	5.69671	2.43843	1.27595
	22.22	16.5409	43.8892	16.1001	4.02783	16.7516	100	0.569472	13.4721	41.9469	6.8121	0.637724	2.40452
	22.33	17.4067	46.7652	11.4974	4.19382	14.9608	91.0141	1.19313	19.2585	48.0436	6.55217	0	3.25196
	22.44	16.1317	52.425	12.1667	4.70865	15.8824	72.9453	3.72667	25.0026	46.5564	5.21905	3.25222	4.121
	22.55	16.7446	67.3399	13.5007	7.93011	19.773	66.0662	4.59437	22.783	37.2951	4.17144	6.40348	9.37201
	22.66	12.7412	86.328	13.4323	14.8613	23.1284	73.7927	5.78676	10.6053	32.4467	5.70587	13.0264	23.441
	22.77	14.0518	95.0564	19.1446	27.3038	27.1811	74.7946	7.09338	12.1302	32.1579	8.34527	15.4774	46.1083
	22.88	12.9663	98.7653	35.6905	44.7062	32.9317	72.1359	7.13187	11.0684	28.2873	10.1509	15.838	67.1504
	22.99	14.7977	100	56.6245	58.0154	34.2029	82.1962	5.83473	18.3724	35.0848	11.9932	15.8922	79.0973
	23.1	14.7094	92.5862	75.0687	63.9821	34.1151	89.8907	4.29689	8.84862	39.5438	16.86	13.72	68.4149
	23.21	16.7874	91.7238	84.1098	64.4294	35.1256	95.77	3.75729	7.87036	35.8335	18.6467	14.1723	46.8842
	23.32	16.7748	81.8751	83.3792	63.54	38.9894	81.2449	3.17298	6.52397	38.9787	19.9926	14.4204	25.7819
	23.43	16.8089	80.2438	77.5871	61.1177	37.158	64.3834	5.02494	7.09032	44.5921	19.4878	15.6998	10.9793
	23.54	14.8429	69.5993	75.1677	52.3253	40.1495	63.2917	9.47394	13.8716	47.018	20.785	18.5107	3.6126
	23.65	14.2016	67.0057	76.011	42.4721	37.8719	41.5515	13.5408	21.9561	49.8975	25.1121	20.2335	3.39202
	23.76	16.3318	62.5954	79.3151	38.1589	33.8083	37.4988	15.1367	22.4856	48.0135	23.47	22.7712	6.74978
	23.87	15.6584	58.9085	82.4572	41.0958	29.3247	39.6452	15.1014	17.6753	36.7396	23.7721	22.4613	12.4479
	23.98	16.9371	59.9719	78.4972	49.7844	25.8609	37.3322	12.7823	11.9862	46.9252	25.5856	21.0995	22.1718
	24.09	18.2025	57.7819	70.3137	59.9771	22.19	42.8552	9.05495	19.2964	48.8721	23.1782	20.7278	32.0296
	24.2	21.8836	50.3608	64.1336	66.3593	21.4399	32.7831	5.63928	29.2021	46.3212	22.9132	20.8928	38.9988
	24.31	23.7605	47.9592	62.9177	70.2988	19.3507	48.534	4.17836	28.8658	52.2975	22.8173	20.4685	41.7351
	24.42	26.546	40.6962	65.9471	66.3309	15.6239	61.9134	3.08026	40.9974	64.4235	23.1791	22.2696	41.8236
	24.53	29.3638	45.929	62.7209	61.6466	13.462	52.1749	4.8784	48.1909	54.2921	20.0019	22.4491	36.2978
	24.64	27.4671	43.2905	49.3028	58.5207	13.4584	36.331	10.0214	25.3806	59.7188	19.3293	23.1659	29.8527
	24.75	23.8964	40.6867	30.2538	54.4479	14.6034	33.8998	18.0051	26.8112	61.969	19.8524	21.6523	22.6251
	24.86	22.1467	37.8074	14.8836	42.5017	15.7888	32.2921	31.1185	38.013	56.7072	20.7628	21.885	16.2158
	24.97	20.4371	36.4693	8.7727	25.7401	14.4001	28.0537	45.6298	42.8427	50.6196	20.9961	20.7534	11.2363
	25.08	18.3765	32.4445	5.82028	16.0758	10.6758	16.5804	60.4098	29.7215	55.0518	24.2754	19.3903	8.80733
	25.19	15.3395	28.6292	3.83797	10.5514	8.1309	13.043	77.7206	48.0591	45.9402	25.4859	18.6919	12.5588
	25.3	16.0613	20.2023	3.621	7.99999	7.213	12.563	92.8218	67.2627	39.3959	20.0532	16.7588	22.2085
	25.41	16.8603	24.2393	4.87179	7.88502	6.68955	13.2461	97.3275	86.24	32.8026	18.5322	16.9025	34.1253
	25.52	17.6749	21.1972	4.5653	6.48041	6.31094	16.6877	91.4163	82.9553	31.3448	19.8465	17.5272	43.9481
	25.63	17.3362	23.363	3.23546	5.43957	5.76715	10.5297	72.7767	87.9254	31.7622	17.9252	20.4634	45.6203
	25.74	19.1161	29.957	2.2384	4.16648	6.02531	14.3706	58.0985	88.645	27.2611	19.0039	25.2586	38.0183
	25.85	27.4774	28.9383	1.74401	2.86768	7.9757	11.6771	52.1297	95.7347	23.5395	18.1876	29.9464	25.5999
	25.96	26.6545	25.8302	1.95502	4.13345	6.54261	16.962	47.8798	83.8609	23.2248	18.2723	36.4378	14.1954
	26.07	32.5685	28.6776	2.20381	5.93967	5.38836	12.1798	50.9143	58.1536	23.1717	21.5473	45.795	7.99624
	26.18	30.5411	27.1999	3.06565	7.98205	6.13563	13.6786	62.5671	51.7092	21.3465	20.8356	51.6732	6.13361
	26.29	28.1509	24.5461	5.46846	6.46299	6.5632	17.6725	83.0825	56.3348	21.0525	22.493	47.8658	6.18117
	26.4	28.0528	26.327	7.97139	5.84839	6.76248	10.796	90.4232	61.6833	22.3718	25.6816	38.4376	5.76004
	26.51	21.7828	28.2572	8.10909	7.50208	6.20383	8.18276	85.605	47.514	25.4752	27.1544	33.7724	4.31575
	26.62	22.2175	29.9115	7.39317	8.11883	8.60705	8.79475	66.713	48.6723	30.5246	30.8529	31.8976	6.0456
	26.73	19.4138	34.9955	4.72782	8.36889	10.7237	11.4959	44.0728	29.4639	30.4605	29.7836	37.1453	10.2055
	26.84	20.2849	31.587	2.24213	6.41288	12.454	14.6392	40.8861	25.9553	27.7315	28.0917	47.6714	15.1083
	26.95	20.8996	39.0629	1.69196	3.08496	12.699	18.9644	48.8375	39.703	34.9064	27.6838	57.7951	16.8519
	27.06	21.2396	37.8966	2.31822	2.68216	14.0373	28.613	60.4197	26.2403	40.3932	32.5057	67.2703	17.0467
	27.17	22.5452	37.3836	5.77021	1.5993	16.1281	23.3702	65.6264	37.3314	38.6394	36.3623	77.1351	18.2607
	27.28	23.7017	41.4699	11.049	1.92737	17.329	26.2226	71.116	53.769	33.1296	34.8975	83.4574	22.4397
	27.39	29.5222	47.9914	11.6208	2.18814	20.4758	24.7821	69.5585	42.7074	33.0298	34.2469	83.1342	29.2637
	27.5	35.9778	48.0886	6.90147	3.46212	24.6489	29.7081	64.5896	47.2032	38.4922	33.7459	76.7003	35.1063
	27.61	38.4754	52.1023	4.00475	4.19327	28.0972	28.7597	58.09	22.8611	37.1879	27.3676	74.0651	38.5557
	27.72	43.3812	50.5382	3.28906	3.47571	33.0813	32.7838	51.9934	47.4452	37.9007	28.6794	67.7759	40.762
	27.83	38.3633	43.6097	4.90146	4.96129	35.3881	27.7045	54.1588	26.6621	37.3546	26.3374	59.1061	44.8587
	27.94	43.0935	46.1974	10.6631	8.80241	35.9974	24.3396	58.8057	40.5819	37.5839	21.8937	51.8586	45.3277
	28.05	46.0664	48.9112	20.6793	12.4766	36.4874	27.3009	63.3564	43.6364	37.8173	22.2161	46.4552	37.5809
	28.16	41.0179	44.0844	31.8743	16.3626	33.5231	26.041	69.2443	32.2764	32.0527	22.1276	41.2277	26.7202
	28.27	44.9096	41.3541	40.4019	19.3319	34.5853	29.6085	72.374	46.5796	26.3262	19.4402	39.6933	17.0723
	28.38	59.6735	51.4082	40.9889	21.2467	36.8656	42.0612	70.1609	41.9944	16.6596	14.3325	41.363	12.1722
	28.49	67.2416	67.5797	29.3592	19.4375	37.7361	48.7262	62.6785	13.5418	9.64356	8.29785	42.4494	12.4806
	28.6	79.4117	64.467	16.7591	16.2399	39.4438	46.7799	56.5217	32.6417	5.3355	6.47557	42.0455	14.335
	28.71	94.8909	78.8011	14.3978	14.1765	40.0533	40.7174	45.532	20.791	4.28301	4.25153	41.3417	20.7094
	28.82	94.9663	78.7295	14.7076	14.0358	40.415	43.1747	32.9122	16.5678	2.65751	2.33372	37.8389	26.7269
	28.93	94.1951	73.4452	15.1566	15.0751	39.2768	43.1715	26.193	20.9522	1.02578	3.08941	35.8082	29.0128
	29.04	100	70.1202	18.1854	20.0302	37.8977	45.6309	22.247	10.8259	0.129713	2.54103	39.4687	29.2765
	29.15	97.8334	69.4544	23.4072	24.7271	32.9829	41.015	19.4475	30.5025	0	3.11205	51.0325	28.3747
	29.26	88.9251	60.7036	25.8501	25.9414	27.3741	40.0365	24.617	27.1454	0.527565	2.72822	61.2637	25.5066
	29.37	76.2523	59.107	22.8117	24.7024	21.8264	34.7694	30.607	18.6437	0.502598	2.10955	60.8941	21.4265
	29.48	78.5951	57.3419	17.8941	19.2544	18.86	38.4291	29.8876	21.6305	1.76899	3.07769	58.4906	18.3116
	29.59	75.7235	54.9081	14.1135	15.608	17.2573	25.6863	28.6227	6.98876	1.5933	3.06321	53.8908	16.0822
	29.7	73.7186	53.4684	11.1963	13.3492	16.5764	20.9522	22.5234	12.2491	0.407019	1.85757	48.9732	14.8268
	29.81	58.5249	53.9189	7.90166	11.491	15.0895	26.9127	12.9992	16.2215	0.884068	2.09513	50.7009	14.0901
	29.92	48.178	53.2849	5.66307	7.19339	15.4563	37.0894	7.20389	24.0474	2.02868	1.9417	53.0269	13.7514
	30.03	34.4494	29.2734	5.56055	4.2399	15.767	40.2496	4.02727	18.4533	2.0573	1.68647	57.0742	14.3611
	30.14	23.6661	17.6972	5.85049	2.6971	19.6587	34.5783	2.18229	8.52378	0.929909	0.739114	61.3737	17.7968
	30.25	14.8538	11.8088	5.67436	2.12266	25.8248	32.6663	0.64641	21.8488	1.22425	1.052	62.0232	25.2412
	30.36	10.4586	8.9371	4.63354	2.22492	31.8224	27.2017	0.769675	9.56337	0.95755	0.348296	58.6115	33.4477
	30.47	5.7733	5.41532	3.28819	1.99268	33.9362	26.3007	0.823456	22.6727	0.337081	0.430108	53.4275	42.0157
	30.58	5.9109	3.77816	4.35122	3.11118	33.9024	29.5278	0.92124	33.6687	0.659667	0	47.0549	52.3054
	30.69	3.98488	6.32193	9.76819	6.46467	35.1014	23.01	2.7569	20.0152	1.08011	0.203687	42.0427	58.5791
	30.8	2.46258	4.86076	18.0905	13.4092	38.0807	26.1811	4.45895	10.8239	0.169621	0.93921	37.9805	59.1562
	30.91	3.41285	5.21325	20.7141	16.7188	42.6549	24.5726	7.73365	25.2129	1.00885	1.34688	35.9761	49.9151
	31.02	1.5369	5.99995	14.252	10.6458	44.6918	24.5162	17.2791	19.6224	1.7939	1.13783	36.211	35.9357
	31.13	2.1561	4.89204	5.9489	4.76527	48.6588	32.9801	33.5345	21.9311	1.50089	1.5564	38.5197	25.2483
	31.24	1.57662	6.0809	3.22077	3.40505	53.7167	37.6677	46.9942	26.2165	1.36487	1.74916	39.5141	22.7395
	31.35	0.861536	4.96801	3.62741	3.08131	54.8744	43.2844	51.3126	37.2954	1.16307	1.90934	40.9639	28.7386
	31.46	0.493962	3.15018	4.47335	3.49249	53.8207	42.1793	44.8964	27.3285	1.33477	3.27811	40.9401	40.553
	31.57	0.33367	3.80402	7.23651	4.69341	50.8961	37.547	29.2602	23.103	0.865984	2.57135	41.1852	56.4038
	31.68	0.254845	3.86662	10.6561	6.69202	49.7668	43.6612	15.658	11.6339	1.54534	2.89913	40.6404	70.6822
	31.79	0.600436	4.95235	12.1409	9.14827	51.858	52.5361	7.11318	16.0426	2.59716	4.08827	39.8004	82.5159
	31.9	1.15259	7.19869	14.0316	12.5635	57.6346	53.4165	3.01284	20.1156	3.66894	4.17478	41.6283	84.5664
	32.01	0.72498	5.99744	19.7225	14.0037	64.335	48.8481	0.590561	7.67871	4.11148	6.15424	44.6944	76.0047
	32.12	0.126023	4.53545	25.9513	16.4593	65.1767	50.6832	0.70983	7.33899	4.73106	8.81635	47.8131	60.9027
	32.23	0.872606	2.51735	27.6686	19.0084	62.2687	56.7498	0.965626	11.2923	6.51285	10.0075	52.3897	44.2562
	32.34	0.293512	0	25.7096	19.4556	58.2032	58.071	2.29091	11.9669	9.14555	11.0328	56.0659	29.2467
	32.45	0.285176	1.07565	26.8882	17.9507	56.2779	59.2504	3.13354	10.0395	10.0899	12.0589	53.2549	17.8418
	32.56	0	0.748509	28.3487	17.2672	54.4048	53.7041	3.8232	8.97814	9.83372	10.3749	47.0286	11.0271
	32.67	0.440706	1.53908	25.7583	20.6831	52.5018	48.0282	3.34427	13.7914	12.7591	9.36468	45.1685	7.69568
	32.78	0.604898	2.74932	20.3844	21.3873	47.3373	46.0247	2.61015	12.2141	16.5254	11.3577	48.8726	7.57073
	32.89	0.937894	3.70837	15.5331	20.2849	36.9041	43.1382	1.41393	17.7776	18.0858	10.3977	56.3572	8.80418
	33	2.03656	5.63404	12.1645	20.651	30.4397	40.3846	0.726923	23.3071	19.553	9.65428	63.3713	9.86854
	33.11	2.88012	10.2954	9.78004	18.7182	28.5088	30.3329	1.95285	26.6374	21.1743	11.8205	71.9491	11.7079
	33.22	4.07181	9.09494	9.4145	15.9589	25.4541	29.4758	3.1983	23.8382	18.3981	13.0311	76.7895	15.2206
	33.33	3.90355	11.4021	11.4707	14.8279	20.7504	33.0879	5.19196	24.1652	18.2434	16.6723	75.0749	20.634
	33.44	5.6258	10.5894	17.4009	16.1686	15.3186	37.8685	5.11376	36.9651	17.7854	23.0473	73.055	27.3154
	33.55	6.7213	9.72693	24.0948	20.5799	11.512	27.6118	6.8163	37.001	15.0138	26.3266	68.1901	33.9192
	33.66	5.92972	9.13183	29.0402	24.6419	9.75748	18.1693	6.52961	28.2198	13.8145	32.7906	62.8325	41.5958
	33.77	6.59367	9.38129	29.8814	27.7942	8.48406	19.5663	5.33739	26.2226	16.0735	36.5427	58.2121	47.5355
	33.88	5.60263	10.805	27.0228	30.8644	7.51975	16.7115	4.06795	19.4488	13.521	38.7814	54.7731	51.9271
	33.99	5.48029	14.2636	25.8552	34.003	7.03822	20.4313	2.40944	25.975	12.7398	38.8729	54.5089	52.1476
	34.1	5.83749	19.062	28.1959	38.9706	6.27368	20.877	2.51939	28.5611	17.27	34.3459	53.1988	49.7816
	34.21	6.77742	17.5438	32.2176	42.4798	7.03527	20.0047	4.73719	19.1962	14.6592	37.8596	54.7841	44.2568
	34.32	8.98927	11.6937	36.9009	36.6853	6.91622	19.963	8.85246	19.717	12.2482	38.9218	57.8872	37.6063
	34.43	10.3067	14.8084	42.3694	25.9891	6.76673	19.6043	19.1751	33.9768	15.3776	35.4099	57.7621	29.9307
	34.54	9.44424	18.4582	51.2601	17.6119	6.45883	14.1617	37.4383	34.6634	16.6826	33.4424	57.6955	21.8231
	34.65	10.3272	21.6624	56.3273	14.1592	6.41138	18.262	50.9863	38.9282	13.2721	41.2734	56.881	15.1894
	34.76	9.25339	34.7747	43.7517	14.7604	7.55272	13.9707	53.0585	36.7957	12.1047	44.7176	56.4917	11.815
	34.87	10.5645	39.0336	25.4802	14.7054	8.14982	4.952	41.3789	24.0967	11.4913	40.5423	58.2085	13.5541
	34.98	14.3829	47.0223	19.1333	13.5725	6.65947	13.2196	27.0233	22.1972	13.3679	34.6216	56.6656	17.6205
	35.09	18.4228	59.9424	19.2993	12.6194	6.19654	18.3978	19.1471	25.3497	11.2446	34.9745	57.5082	19.9205
	35.2	19.7541	66.6501	19.0681	14.454	6.53194	13.0762	17.2783	19.6933	10.0933	38.599	54.8672	20.0157
	35.31	16.6131	66.9527	20.2932	20.3448	5.79096	15.4607	18.5601	10.1049	8.54728	46.9757	46.497	18.8253
	35.42	16.3185	67.364	24.8712	27.5561	4.93642	21.0532	19.6088	7.0804	7.51189	51.9182	40.4777	19.8758
	35.53	17.9403	54.0702	30.4025	31.0048	4.19817	21.8857	19.2007	17.3149	7.98024	53.4644	35.8248	27.9839
	35.64	18.9178	46.9672	31.4941	30.3306	4.07076	13.4911	17.9902	20.7698	6.1485	51.7853	34.3814	43.5888
	35.75	21.6582	36.2912	25.7906	31.1057	3.8872	17.625	16.9098	25.9333	6.66175	45.2155	35.0874	64.4072
	35.86	22.4036	32.6878	17.7452	28.3119	3.49537	13.3386	17.5279	30.4168	8.7964	39.4463	34.602	82.3796
	35.97	25.886	33.9593	10.5483	17.7589	4.37416	11.7533	17.8772	32.2513	7.41331	37.4642	35.4234	91.9137
	36.08	28.3743	37.7741	5.84429	10.4086	5.1435	14.9644	17.4019	22.1198	4.7756	36.3726	40.1524	95.9397
	36.19	28.5707	48.3627	2.89652	6.72149	4.62873	10.6985	14.9586	25.7347	5.50192	38.6876	45.5988	94.0652
	36.3	32.271	57.1694	1.87474	3.44859	3.64909	12.445	11.3226	35.9615	8.31451	42.4202	50.2281	85.8898
	36.41	33.7354	62.6328	1.63729	2.61673	3.05708	13.0053	6.19378	39.5736	10.3911	39.9623	59.6578	73.1699
	36.52	33.2699	66.1043	2.26796	3.98192	3.48882	8.44524	3.90577	18.515	11.9798	36.7918	67.2181	54.8462
	36.63	33.5646	56.5035	2.83562	6.17885	2.92111	8.51019	2.33655	8.60697	16.3169	40.0451	66.2599	36.8447
	36.74	37.1482	38.9264	2.68865	6.34697	3.12782	10.9026	1.00655	6.58011	18.1896	44.3875	59.0007	22.2792
	36.85	35.2188	31.5777	1.98051	5.89315	3.84993	15.4105	0.730663	16.1639	17.9499	45.4381	47.9944	13.3137
	36.96	32.1911	29.4933	1.20939	5.50223	5.33934	16.1973	0.509461	20.7048	15.8865	48.1341	38.4209	9.74413
	37.07	33.4548	27.6066	1.4006	3.37988	8.62556	18.6532	0.509461	23.6217	16.4277	47.3816	31.8098	8.68047
	37.18	28.7778	27.2062	1.74632	1.31233	12.3111	19.6933	0.65181	11.8823	20.7061	39.2575	26.7223	8.16797
	37.29	29.5077	22.8209	3.40752	1.26226	15.9908	20.5104	1.32679	8.70423	20.2248	32.1372	22.4751	6.90508
	37.4	32.1368	19.5958	6.36879	2.82024	19.4327	25.3304	2.31348	14.037	19.3158	32.5899	19.7326	5.8609
	37.51	30.686	17.625	10.4128	5.01815	22.3359	23.973	2.40613	8.16639	21.417	33.1075	18.8804	4.96676
	37.62	27.412	19.1563	14.8061	5.39382	25.7642	30.925	1.53021	5.32819	18.1992	28.8895	20.072	4.29588
	37.73	24.1914	17.0591	15.9604	5.53827	29.3952	39.1452	1.752	15.2568	16.1284	25.43	20.9346	4.25282
	37.84	19.7645	14.249	14.1664	6.35987	32.7335	34.1578	2.65113	13.2824	18.8044	23.7084	20.607	4.48587
	37.95	18.1189	9.52789	12.7377	6.4108	40.4286	31.5018	2.01685	1.85887	21.1967	23.1054	21.3323	5.00022
	38.06	15.4964	9.05087	12.076	7.34381	48.2619	31.5848	1.71588	0	15.7229	24.676	25.2182	6.12891
	38.17	11.2601	7.09471	10.3551	11.0022	49.5921	25.3532	1.12825	2.85165	11.0205	24.5721	30.5787	7.68767
	38.28	9.29335	4.86428	9.19113	12.5005	49.2741	29.048	0.555111	1.9404	9.08825	19.0873	34.427	8.00101
	38.39	7.46593	3.27151	11.0107	9.89651	50.8906	28.1185	0.383299	7.86316	8.09191	13.6379	38.3267	7.18982
	38.5	5.49339	2.24738	17.5613	9.43617	51.8393	18.3504	0.144928	6.4711	9.60078	10.9861	41.8241	7.07495
	38.61	5.44099	2.62218	32.3998	14.3335	49.7676	20.731	0.462318	12.6034	10.0166	10.1511	49.1484	7.75464
	38.72	6.34952	3.23513	52.4794	20.9631	48.5405	22.1217	0.929678	19.3622	10.5071	9.13433	61.2322	8.61355
	38.83	6.96798	4.1633	70.5674	24.8142	51.0649	22.5643	1.89798	11.4	13.25	9.88318	68.7331	10.3166
	38.94	6.22511	3.82959	83.0533	23.8531	53.8222	26.2297	2.02614	8.87662	13.103	12.9242	70.5756	13.5899
	39.05	7.18991	3.264	91.2598	17.4939	55.6425	29.0741	1.90861	4.79433	9.52964	16.7577	70.8913	20.6098
	39.16	10.7663	3.3407	95.5814	14.101	56.5018	27.7087	1.76826	10.625	12.4324	17.7905	71.0494	31.9013
	39.27	12.0234	6.59569	90.3155	13.6653	58.6223	20.5667	1.916	6.93468	16.0852	17.2375	68.1735	45.1364
	39.38	10.726	9.45725	72.3184	11.1297	58.8849	19.0808	1.79813	10.6595	13.9831	15.757	60.6837	59.1003
	39.49	10.0446	12.2093	50.3713	9.614	57.8479	28.8973	2.0415	11.8348	10.4224	17.0499	59.0247	69.7396
	39.6	8.91164	15.7935	36.5838	8.50446	58.4689	28.7633	2.23281	10.3943	9.40634	20.0972	57.7705	74.7225
	39.71	8.92551	18.5067	29.107	6.22866	59.6184	25.592	1.84188	5.6049	9.74073	21.128	56.0707	71.3644
	39.82	10.8499	17.844	28.1381	4.0104	62.0276	32.2413	1.14383	10.4686	9.36405	21.6209	54.9603	55.8715
	39.93	12.6471	14.239	33.8142	3.1953	63.6987	24.8502	0.850008	9.58064	7.42959	23.7492	51.5667	37.5458
	40.04	11.7634	10.8326	42.715	4.34178	65.703	24.8429	1.10307	3.06608	6.93009	25.7871	48.9089	26.4179
	40.15	11.738	14.6909	54.7238	9.80304	66.2472	35.4774	1.92894	3.83204	10.8048	28.8828	43.0195	24.2932
	40.26	11.8323	14.9971	65.1029	17.8814	69.005	30.8756	2.95201	3.4414	9.60121	27.4932	34.4954	25.3266
	40.37	12.8721	13.7051	68.3672	25.7439	70.177	22.4679	4.37964	5.30196	7.65038	23.6419	24.832	25.0382
	40.48	14.775	9.96979	65.1202	31.8462	62.9086	29.4392	6.24511	5.11395	8.70097	22.1259	16.5102	21.4476
	40.59	14.9687	4.62444	56.3896	33.581	54.9304	25.6487	7.69395	9.9111	6.60857	18.7353	10.8182	14.4314
	40.7	14.0309	4.64281	43.2595	28.5406	50.9943	14.6741	7.40346	11.9161	5.78876	15.9991	7.17051	8.06298
	40.81	10.9716	4.19846	31.9098	19.0578	49.074	25.2558	6.54124	8.49983	5.58376	16.8958	5.11735	5.30838
	40.92	9.38162	2.68703	23.2027	12.7623	48.0773	34.3661	5.49659	12.9203	5.88538	14.1788	4.15743	5.81933
	41.03	8.87854	1.77561	15.5129	9.26361	42.9941	25.9478	5.33174	12.1449	4.90969	11.5565	4.79801	8.04733
	41.14	8.94043	2.25708	11.5526	7.16599	37.1999	21.3137	6.17762	6.78293	5.13537	11.7946	7.4024	10.8843
	41.25	6.93372	3.19335	10.7218	6.21456	39.6023	25.1439	10.5173	7.87888	7.3997	11.1705	10.4226	12.1327
	41.36	5.0797	3.12596	9.64793	5.71393	40.6866	30.6477	19.221	17.1275	6.69463	12.7746	13.8763	12.0546
	41.47	5.9048	3.03102	7.22682	5.18799	35.4539	29.7934	28.6664	35.5051	4.57299	14.0045	16.2033	11.0879
	41.58	6.14779	4.11063	5.27831	4.65117	28.9809	30.7731	36.0024	44.5082	6.55841	13.8386	17.129	9.38006
	41.69	7.16559	6.92107	4.17577	3.58834	20.9451	25.5598	37.0847	51.4736	8.34812	13.3091	17.7035	8.09591
	41.8	9.14068	9.92403	3.14194	3.13387	14.847	19.2259	31.8842	48.6796	7.45845	16.0039	17.104	8.72078
	41.91	11.2846	11.215	2.66268	2.32402	9.8215	21.5564	22.8971	41.5314	5.15748	19.119	18.5137	13.2695
	42.02	12.3151	15.7249	2.68586	1.25435	5.70371	16.0828	13.6076	36.681	3.65027	19.1711	25.6895	19.92
	42.13	14.143	20.7219	2.95311	1.45568	4.45419	20.3869	6.92366	20.9941	4.85097	19.6917	34.0758	25.5192
	42.24	17.3077	23.0744	3.35858	1.39141	3.53054	30.1321	2.78095	13.7852	5.16864	21.1475	39.7916	27.8822
